# Supplementary material for: Molecular Genetics of Thrombotic Myeloproliferative Neoplasms: Implications in Precision Oncology
Source: Diagnostics (Basel). 2023 Jan 3;13(1):163. doi: 10.3390/diagnostics13010163 (PMC9818412; doi:10.3390/diagnostics13010163)
Supplement: Supplementary file 1 [file diagnostics-13-00163-s001.zip]

Archive with 1 entries (1 files):
- diagnostics-1905673-supplementary.pdf
